# Supplementary material for: RNAi-Mediated Silencing of vATPase Subunit E Impairs Larval Development in Plutella xylostella, and Virtual Screening Identifies a Potential Inhibitor
Source: Insects. 2026 Apr 20;17(4):439. doi: 10.3390/insects17040439 (PMC13116757; doi:10.3390/insects17040439)
Supplement: Supplementary file 1 [file insects-17-00439-s001.zip]

Archive with 1 entries (1 files):
- insects-4162168-supplementary.pdf
